# Supplementary material for: Postoperative Harris Hip Score Versus Harris Hip Score Difference in Hip Replacement: What to Report?
Source: Orthop Surg. 2024 Oct 21;17(1):3–21. doi: 10.1111/os.14272 (PMC11735366; doi:10.1111/os.14272)
Supplement: Supplementary file 1 — Data S1. Supporting Information. [file OS-17-3-s001.zip › 3_HHSvsHHSDiff.xlsx]

## Sheet: Sheet1
		1 = MIS
		2 = CA
			N	0 - 100 points	SD	0 - 100 points	SD	0 - 100 points	SD	0 - 100 points	SD	0 - 100 points	SD
	STUDY	Technique	Patients	HHS preoperative	HHS preoperative	HHS 0-1,5 months postoperatively	HHS 0-1,5 months postoperatively	HHS 3 months	HHS 3 months	HHS 6 months	HHS 6 months	HHS ≥ 12 months	HHS ≥ 12 months
1.	Auffarth A et al. [19]	1	24	73.7	14.75					66.1	10.5
		2	24	78.1	11.25					67.9	16.5
2.	Barrett WP et al. [20]	1	43	57.6	10.2	89.5	8.1	91.2	9.7	95.8	7.8	97.5	5.7
		2	44	55.1	9.1	81.4	9.8	91.4	9.7	95.9	6.8	97.3	5.5
3.	Bon G et al. [21]	1	50	54.04	14.94	83.52	13.44	89.95	12.73
		2	50	52.31	13.06	80.37	13.38	91.3	9.48
4.	Dai GH et al. [22]	1	61	33.16	1.71	81.25	1.44	88.42	1.95	91.04	1.63
		2	67	32.56	1.78	75.48	1.38	83.47	1.83	90.62	1.74
5.	D'Arrigo C et al. [23]	1	20	37.7	19	93.1	7.8
		2	149	39	10.2	86.7	8.9
6.	De Anta-Diaz B et al. [24]	1	49	44.4	13.6			94.6	10.2			96.2	10.1
		2	50	42.9	15.2			92.8	11.3			94.5	9.7
7.	Dienstknecht T et al. [25]	1	42	48	15	72	16	84	18
		2	36	46	16	79	13	88	16
		1	41	44	15	77	10	88	12
		2	15	46	16	77	10	88	11
8.	Ding X et al. [26]	1	43	30.6	4.8			72	9.7
		2	43	31	4.9			60.7	10.6
9.	Gao P et Shi X [27]	1	35	15.43	2.92	80.21	2.62
		2	35	15.65	2.71	67.74	5.08
10.	Hou JZ et al. [28]	1	20	33.8	5.4	76.1	4.8
		2	20	31.9	6.1	65.2	5.9
11.	Huang K et al. [29]	1	37	47.3	6.1	71.4	2.3
		2	58	45.7	8.1	60.6	3.6
		1	16	40.6	11.5	71.1	2.3
		2	18	40.9	11.6	60.5	3.4
12.	Jia J et al. [30]	1	32	15.4	2.8					95.4	22.2
		2	32	15.6	2.4					92.7	22.9
13.	Li L [31]	1	30	25.41	2.41	70.52	3.32	87.32	3.74	95.75	3.92
		2	30	26.35	2.47	61.15	2.01	81.21	2.04	90.11	3.07
14.	Li M [32]	1	41	22.75	2.14			82.14	4.15
		2	41	23.36	2.34			74.15	4.85
15.	Li QQ et al. [33]	1	35	47	9.3					88.1	11.1
		2	30	47.1	9.3					80.4	9.5
16.	Ling Z [34]	1	50	46.08	3.29					85.26	5.41
		2	50	45.88	3.71					79.67	4.8
18.	Liu W et al. [35]	1	30	58.73	4.31	83.22	5.35
		2	30	58.79	4.33	72.41	4.34
17.	Liu Y et al. [36]	1	47	67.7	7.3	88.24	4.47
		2	47	68.66	6.22	80.01	3.82
19.	Martin R et al. [37]	1	42	37.4	15.5							86.7	14.8
		2	41	40.2	12.9							87.4	12.6
20.	Meng W et al. [38]	1	2	37.86	13.27	62.5	8.34	72.25	3.86	84.25	6.18	92.5	1.73
		2	2	37.66	7.02	77.5	3.41	83.25	2.36	86.75	3.86	92.5	1.73
21.	Moerenhout K et al. [39]	1	28	52.1	19.7	76.7	16.4	88.4	11.8	90.1	11.3	94.4	8
		2	27	48.2	10.1	68.7	16.8	83.3	15.1	90.3	12.3	91.4	13
22.	Müller M et al. [40]	1	21	55.9	8			80.5	14			87.3	7
		2	16	55.6	12			76.2	19			80.4	17
23.	Ouyang C et al. [41]	1	12	45.67	5.93	78.67	5.35	82.08	4.76	84.92	5.87	85.58	6.54
		2	12	46.92	8.94	75.5	4.5	79.25	5.99	84.17	7.04	86.75	3.14
24.	Pan F et al. [42]	1	58	83.85	2.71	89.81	2.43	92.25	2.53	93.67	2.22	94.72	2.92
		2	58	84.02	3.15	84.42	2.34	90.32	1.61	92.91	3.05	94.04	2.81
25.	Reichert JC et al. [43]	1	77	54	14.2	81.6	12.1	89.8	9.3	90.3	9.8	92.4	8.6
		2	71	53	15.7	82.4	12	88.4	9.9	89.1	10	91.4	9.1
26.	Ren D et al. [44]	1	21	35.35	4.85	87.43	9.05	86.51	5.13
		2	21	36.23	3.54	86.34	10.24	87.84	5.43
27.	Restrepo C et al. [45]	1	50	51.86	7.88	93.64	5.73
		2	50	54.95	5.53	88.8	8.68
28.	Rykov K et al. [46]	1	23	52	6.67	93	10.87
		2	23	51	8.95	90	9.14
29.	Schwarze M et al. [47]	1	22	53	12			90	12	96	5	97	3
		2	21	59	15			85	14	91	10	92	6
30.	Taunton M et al. [48]	1	27	55	4.25	97	2					98	1.5
		2	27	51	6	93	2.25					97.5	3.25
31.	Taunton M et al. [49]	1	52	57	13	95	6					97	4
		2	49	56	12	92	8					95	7
32.	Varela-Egocheaga JR et al. [50]	1	25	52.7	12.92			94				96.8
		2	25	51.3	14.94			93.8				93.6
33.	Wang X and Tian J [51]	1	50	43.16	8.73			91.13	6.74
		2	50	42.16	8.9			82.25	5.63
34.	Wang Z et Ge W [52]	1	43	62.65	6.59			93.25	3.96			92.3	1.62
		2	42	62.18	5.24			89.54	3.72			91.6	2.41
35.	Xie J et al. [53]	1	46	28.9	11.32	81.4	3.18	87.6	1.76	92.3	1.62
		2	46	29.3	17.4	76.8	2.93	80.1	4.49	91.6	2.41
36.	Xu G et al. [54]	1	46	13.7						95.42		91.2	5.38
		2	46	13.51						82.17		91.64	4.81
37.	Yan T et al. [55]	1	64	33.5	5.3	81.5	7.3	89.6	2.1
		2	90	30.7	7.6	79.8	6.1	88.2	6.1
38.	Yang C et al. [56]	1	55	25.93	11.3			83.8	5.64	90	3.6	91.3	3.8
		2	55	28.18	13.73			74.96	7.47	89.34	5.3	90.1	3.6
39.	Yuan H et al. [57]	1	40	33	1.89	82.5	1.13	86.53	1.15	90	2.03
		2	44	32.7	1.32	80.73	1.3	86.14	0.77	89.34	2.29
40.	Zhang ZL et al. [58]	1	27	35.6	8.8	70.5	5.6	83.1	5.5	88	3.6	91.3	3.8
		2	27	36.2	9.2	63.8	6.1	78	5.6	86.4	5.3	90.1	3.6
41.	Zhao HY et al. [59]	1	60	40.19	9.23			85.9	17.36	92.2	13.25
		2	60	43.11	15.59			79.6	11.87	89.9	11.74
